# Supplementary material for: Quantitative Depth Profiling Using Online-Laser Ablation of Solid Samples in Liquid (LASIL) to Investigate the Oxidation Behavior of Transition Metal Borides
Source: Molecules. 2022 May 18;27(10):3221. doi: 10.3390/molecules27103221 (PMC9147019; doi:10.3390/molecules27103221)
Supplement: Supplementary file 1 [file molecules-27-03221-s001.zip]

Archive with 1 entries (1 files):
- molecules-1690165-supplementary.pdf
